# Supplementary material for: Spread and establishment of Aedes albopictus in southern Switzerland between 2003 and 2014: an analysis of oviposition data and weather conditions
Source: Parasit Vectors. 2016 May 26;9:304. doi: 10.1186/s13071-016-1577-3 (PMC4882898; doi:10.1186/s13071-016-1577-3)
Supplement: Additional file 3: — Aedes albopictus presence in Canton Ticino (southern Switzerland) over the years. The file contains a series of maps for each year from 2003 to 2014. Each map shows for a particular year where ovitraps were positive or negative for Ae. albopictus eggs. A dot represents an ovitrap and is colour-coded according to its status; green indicates the trap was always negative, red shows that eggs were found at least once, purple indicates seasonal establishment (i.e. the trap was repeatedly positive over at least 3 months), and blue indicates the overwintering (i.e. the trap was positive the last control round of a year and the first control round of the following one). Map layers were purchased from the Swiss Federal Office of Topography. (ZIP 20813 kb) [file 13071_2016_1577_MOESM3_ESM.zip]

Archive with 12 entries (12 files):
- additional file 3/Flacio et al. Spread and establishment of Ae. albopictus_Additional file 3_2003.JPG
- additional file 3/Flacio et al. Spread and establishment of Ae. albopictus_Additional file 3_2004.JPG
- additional file 3/Flacio et al. Spread and establishment of Ae. albopictus_Additional file 3_2005.JPG
- additional file 3/Flacio et al. Spread and establishment of Ae. albopictus_Additional file 3_2006.JPG
- additional file 3/Flacio et al. Spread and establishment of Ae. albopictus_Additional file 3_2007.JPG
- additional file 3/Flacio et al. Spread and establishment of Ae. albopictus_Additional file 3_2008.JPG
- additional file 3/Flacio et al. Spread and establishment of Ae. albopictus_Additional file 3_2009.JPG
- additional file 3/Flacio et al. Spread and establishment of Ae. albopictus_Additional file 3_2010.JPG
- additional file 3/Flacio et al. Spread and establishment of Ae. albopictus_Additional file 3_2011.JPG
- additional file 3/Flacio et al. Spread and establishment of Ae. albopictus_Additional file 3_2012.JPG
- additional file 3/Flacio et al. Spread and establishment of Ae. albopictus_Additional file 3_2013.JPG
- additional file 3/Flacio et al. Spread and establishment of Ae. albopictus_Additional file 3_2014.JPG
